# Supplementary material for: The N-Terminus of GalE Induces tmRNA Activity in Escherichia coli
Source: PLoS One. 2010 Dec 7;5(12):e15207. doi: 10.1371/journal.pone.0015207 (PMC2998420; doi:10.1371/journal.pone.0015207)
Supplement: Table S1 — Mass spectrometry analysis of tmRNA-tagged peptides. Peptides were purified and analyzed as described in Materials and Methods. Predicted masses were computed using the Compute pI/MW online tool (http://expasy.org/tools/pi_tool.html). Sequences used for the predictions were generated by creating in silico fusions of truncated GalE tryptic peptides to the C-terminal SsrA(His6) peptide tag (AANDHHHHHHD). (XLS) [file pone.0015207.s002.xls]

## Sheet: GalE
Mass spectrometry analysis of tmRNA-tagged peptides. Peptides were purified and analysed as described in Methods. Predicted masses were computed using the Compute pI/MW online tool (http://expasy.org/tools/pi_tool.html). Sequences used for the predictions were generated by creating in silico fusions of truncated GalE peptides to the C-terminal tmRNA tag (sequence AANDHHHHHHD).
Tag after residue:	Predicted Mass:	Observed Mass:
V127	15153.2	15151
Y128	15316.3	-
G129	15373.4	15369		- = Mass not observed
D130	15488.5	15485		Predicted tagging sites not shown were not observed.
Q131	15616.6	15614
P132	15713.7	15710
K133	15841.9	15839
I134	15955.1	15953
P135	16052.2	16050
Y136	16215.4	16212
V137	16314.5	16310
E138	16443.6	16437
S139	16530.7	16528
F140	16677.9	16675
P141	16775	16772
T142	16876.1	16873
G143	16933.1	16931
T144	17034.2	17031
P145	17131.3	17129
Q146	17259.5	17256
S147	17346.6	17344
P148	17443.7	17441
Y149	17606.8	17603
G150	17663.9	17660
K151	17792.1	17787
S152	17879.2	17876
K153	18007.3	-
L154	18120.5	18118
M155	18251.7	-
V156	18350.8	-
E157	18479.9	-
Q158	18608.1	-
I159	18721.2	-
L160	18834.4	-
T161	18935.5	-
D162	19050.6	-
L163	19163.7	19162
Q164	19291.9	19289
K165	19420	19417
A166	19491.1	19489
Q167	19619.2	19616
P168	19716.4	19713
D169	19831.5	19829
W170	20017.7	20015
S171	20104.8	20102
I172	20217.9	-
A173	20289	-
L174	20402.1	-
L175	20515.3	-
R176	20671.5	-
Y177	20834.7	20844
F178	20981.8	20979
N179	21096	21093
P180	21193.1	21190
N181	21292.2	21289
S182	21349.2	21346
D183	21420.3	21418
K184	21557.5	21555
I185	21654.6	21652
I186	21741.7	-
H187	21798.7	21795
L188	21913.8	21911
T189	22045	-
D190	22102	22100
D191	22231.2	22227
S192	22346.2	22344
F193	22443.4	22439
D194	22571.5	-
T195	22628.5	22626
D196	22741.7	22739
V197	22838.8	22836

## Sheet: GalE Trypsin
Mass spectrometry analysis of tmRNA-tagged peptides. Peptides were purified and analysed as described in Methods. Predicted masses were computed using the Protein Prospector: MS-Digest online tool (Baker, P.R. and Clauser, K.R. http://prospector.ucsf.edu). Sequences used for the predictions were generated by creating in silico fusions of truncated GalE peptides to the C-terminal tmRNA tag (sequen…
	0 Missed Cleavages		1 Missed Cleavage		2 Missed Cleavages
Tag after residue:	Predicted Mass:	Observed Mass:	Predicted Mass:	Observed Mass:	Predicted Mass:	Observed Mass:
D130	2717.81	2717.2	3201.38	-	3873.25	-
Q131	2845.94	-	3329.51	-	4001.38	-
P132	2943.06	-	3426.63	-	4098.5	-		- = Mass not observed
K133	1328.32	-	3071.23	-	3554.81	-		Predicted tagging sites not shown were not observed.
I134	1441.48	-	3184.39	-	3667.97	-		Yellow Boxes represent predicted masses that are ambiguous.
P135	1538.59	-	3281.51	-	3765.08	-		Red predicted masses correspond to peptides with an N-terminal pyroglutamate.
Y136	1701.77	-	3444.69	-	3928.26	-
V137	1800.9	-	3543.82	-	4027.39	-
E138	1930.02	-	3672.94	-	4156.51	-
S139	2017.1	-	3760.02	-	4243.59	-
F140	2164.28	-	3907.2	-	4390.77	-
P141	2261.39	-	4004.31	-	4487.88	-
T142	2362.5	-	4105.42	-	4588.99	-
G143	2419.55	2419	4162.47	-	4646.04	-
T144	2520.66	2520.4	4263.58	-	4747.15	-
P145	2617.78	-	4360.69	-	4844.27	-
Q146	2745.91	2744.4	4488.83	-	4972.4	-
S147	2832.99	-	4575.9	-	5059.48	-
P148	2930.1	2930.4	4673.02	-	5156.59	-
Y149	3093.28	-	4836.2	-	5319.77	-
G150	3150.33	3149.6	4893.25	-	5376.82	-
K151	1328.32	-	3278.51	-	5021.43	-
S152	1415.39	-	3365.59	-	5108.51	-
K153	1328.32	-	1543.57	-	3493.76	-
L154	1441.48	-	1656.73	-	3606.92	-
M155	1572.67	-	1787.93	-	3738.12	-
V156	1671.81	-	1887.06	-	3837.25	-
E157	1800.92	-	2016.18	-	3966.37	-
Q158	1929.06	-	2144.31	-	4094.5	-
I159	2042.22	-	2257.47	-	4207.66	-
L160	2155.38	-	2370.63	-	4320.82	-
T161	2256.48	-	2471.74	-	4421.93	-
D162	2371.57	-	2586.83	-	4537.02	-
L163	2484.73	-	2699.99	-	4650.18	-
Q164	2612.86	-	2828.12	-	4778.31	-
K165	1328.32	-	2741.04	-	2956.29	-
A166	1399.4	-	2812.12	-	3027.37	-
Q167	1527.53	-	2940.25	-	3155.5	-
P168	1624.64	-	3037.37	-	3252.62	-
D169	1739.73	-	3152.46	-	3367.71	-
W170	1925.95	-	3338.67	-	3553.92	-
S171	2013.03	-	3425.75	-	3641	-
I172	2126.19	-	3538.91	-	3754.16	-
A173	2197.27	-	3609.99	-	3825.24	-
L174	2310.43	-	3723.15	-	3938.4	-
L175	2423.59	-	3836.31	-	4051.56	-
R176	1328.32	-	2579.78	-	3992.5	-
Y177	1491.49	-	2742.95	-	4155.68	-
F178	1638.67	-	2890.13	-	4302.85	-
N179	1752.78	-	3004.24	-	4416.96	-
P180	1849.89	-	3101.35	-	4514.08	-
V181	1949.02	-	3200.49	-	4613.21	-
G182	2006.07	2006	3257.54	-	4670.26	-
A183	2077.15	2077	3328.62	-	4741.34	-
H184	2214.3	-	3465.76	-	4878.48	-
P185	2311.41	2311.2	3562.88	-	4975.6	-
S186	2398.49	-	3649.96	-	5062.68	-
G187	2455.54	2455.2	3707.01	-	5119.73	-
D188	2570.63	2570.2	3822.1	-	5234.82	-
M189	2701.83	2701.2	3953.3	-	5366.02	-
G190	2758.88	2758.2	4010.35	-	5423.07	-
E191	2888	2887.4	4139.46	-	5552.19	-
D192	3003.09	3003.4	4254.55	-	5667.28	-
P193	3100.21	3099.4	4351.67	-	5764.39	-
Q194	3228.34	3228.6	4479.8	-	5892.52	-
G195	3285.39	3284.6	4536.85	-	5949.58	-
I196	3398.55	3397.8	4650.02	-	6062.74	-
P197	3495.67	3494.8	4747.13	-	6159.85	-
N198	3609.77	3609	4861.24	-	6273.96	-
N199	3723.88	3724	4975.34	-	6388.06	-
L200	3837.04	3837.2	5088.5	-	6501.22	-
M201	3968.23	3968	5219.7	-	6632.42	-
P202	4065.35	4066	5316.82	-	6729.54	-
Y203	4228.53	4228	5479.99	-	6892.72	-
I204	4341.69	4342	5593.15	-	7005.88	-
A205	4412.77	-	5664.23	-	7076.96	-
Q206	4540.9	-	5792.37	-	7205.09	-
V207	4640.03	-	5891.5	-	7304.22	-
A208	4711.11	-	5962.58	-	7375.3	-
V209	4810.25	-	6061.71	-	7474.43	-
G210	4867.3	-	6118.76	-	7531.49	-
R211	1328.32	-	5023.49	-	6274.95	-
R212	1328.32	-	1484.5	-	5179.68	-
D213	1443.4	-	1599.59	-	5294.77	-
S214	1530.48	-	1686.67	-	5381.85	-
L215	1643.64	-	1799.83	-	5495.01	-
A216	1714.72	-	1870.91	-	5566.09	-
I217	1827.88	-	1984.07	-	5679.25	-
F218	1975.06	-	2131.25	-	5826.43	-
G219	2032.11	2032	2188.3	-	5883.48	-
N220	2146.21	2146	2302.41	-	5997.58	-
D221	2261.3	2261	2417.5	-	6112.67	-
Y222	2424.48	2424.2	2580.67	-	6275.85	-
P223	2521.6	2523.2	2677.79	-	6372.97	-
T224	2622.7	2622.2	2778.9	-	6474.07	-
E225	2751.82	2751.4	2908.01	-	6603.19	-
D226	2866.91	2866.4	3023.1	-	6718.28	-
G227	2923.96	2923.6	3080.15	-	6775.33	-
T228	3025.07	3024.4	3181.26	-	6876.44	-
G229	3082.12	3081.6	3238.31	-	6933.49	-
V230	3181.25	3180.6	3337.45	-	7032.62	-
R231	1328.32	-	3337.45	-	3493.63	-
D232	1443.4	-	3452.54	-	3608.72	-
Y233	1606.58	-	3615.71	-	3771.9	-
I234	1719.74	-	3728.87	-	3885.06	-
H235	1856.88	-	3866.01	-	4022.2	-
V236	1956.01	-	3965.15	-	4121.34	-
M237	2087.21	-	4096.35	-	4252.53	-
D238	2202.3	2202	4211.44	-	4367.62	-
L239	2315.46	2315	4324.6	-	4480.78	-
A240	2386.54	-	4395.68	-	4551.86	-
D241	2501.63	2500.2	4510.76	-	4666.95	-
G242	2558.68	2558.2	4567.82	-	4724.01	-
H243	2695.82	2696.4	4704.96	-	4861.15	-
V244	2794.96	2794.4	4804.09	-	4960.28	-
V245	2894.09	2895.4	4903.23	-	5059.41	-
A246	2965.17	-	4974.3	-	5130.49	-
M247	3096.37	-	5105.5	-	5261.69	-
E248	3225.48	3224.6	5234.62	-	5390.81	-
K249	1328.32	-	3353.66	-	5362.79	-
L250	1441.47	-	3466.82	-	5475.95	-
A251	1512.55	-	3537.9	-	5547.03	-
N252	1626.66	-	3652.01	-	5661.14	-
K253	1328.32	-	1754.84	-	3780.18	-
P254	1851.95	1851.8	3877.3	-	5886.43	-
G255	1909	1907.6	3934.35	-	5943.48	-
V256	2008.13	2008.2	4033.49	-	6042.62	-
H257	2145.28	2145	4170.63	-	6179.76	-
I258	2258.44	-	4283.79	-	6292.92	-
Y259	2421.61	-	4446.97	-	6456.1	-
N260	2535.72	-	4561.07	-	6570.2	-
L261	2648.88	-	4674.23	-	6683.36	-
G262	2705.93	2705.6	4731.28	-	6740.41	-
A263	2777.01	2776.6	4802.36	-	6811.49	-
G264	2834.06	2833.6	4859.41	-	6868.54	-
V265	2933.2	2932.8	4958.55	-	6967.68	-
G266	2990.25	2989.8	5015.6	-	7024.73	-
N267	3104.35	3103.6	5129.71	-	7138.83	-
S268	3191.43	3190.6	5216.78	-	7225.91	-
V269	3290.56	3290	5315.92	-	7325.05	-
L270	3403.73	-	5429.08	-	7438.21	-
D271	3518.81	3517.9	5544.17	-	7553.3	-
V272	3617.95	3617.8	5643.3	-	7652.43	-
V273	3717.08	3716.8	5742.43	-	7751.56	-
N274	3831.19	3830.2	5856.54	-	7865.67	-
A275	3902.26	3902.2	5927.62	-	7936.75	-
F276	4049.44	-	6074.8	-	8083.93	-
S277	4136.52	-	6161.87	-	8171	-
K278	1328.32	-	4264.7	-	6290.05	-
A279	1399.39	-	4335.78	-	6361.13	-
C280	1502.53	1501.6	4438.92	-	6464.27	-
G281	1559.59	-	4495.98	-	6521.32	-
K282	1328.32	-	1687.77	-	4624.15	-
P283	1784.88	-	4721.27	-	6746.62	-
V284	1884.01	-	4820.4	-	6845.75	-
N285	1998.12	-	4934.51	-	6959.85	-
Y286	2161.29	-	5097.68	-	7123.03	-
H287	2298.44	-	5234.83	-	7260.17	-
F288	2445.61	-	5382	-	7407.35	-
A289	2516.69	-	5453.08	-	7478.43	-
P290	2613.81	2613.2	5550.2	-	7575.55	-
R291	1328.32	-	2770	-	5706.39	-
R292	1328.32	-	1484.5	-	2926.19	-
E293	1439.41	-	1613.62	-	3055.31	-
G294	1496.46	-	1670.67	-	3112.36	-
D295	1611.55	-	1785.76	-	3227.45	-
L296	1724.71	1723.8	1898.92	-	3340.61	-
P297	1821.83	1820.8	1996.04	-	3437.73	-
A298	1892.91	-	2067.12	-	3508.81	-
Y299	2056.09	-	2230.3	-	3671.99	-
W300	2242.3	-	2416.51	-	3858.2	-
A301	2313.38	-	2487.59	-	3929.28	-
D302	2428.47	-	2602.68	-	4044.37	-
A303	2499.55	-	2673.76	-	4115.45	-
S304	2586.63	-	2760.84	-	4202.53	-
K305	1328.32	-	2714.81	-	2889.01	-
A306	1399.39	-	2785.89	-	2960.09	-
D307	1514.48	-	2900.98	-	3075.18	-
R308	1328.32	-	1670.67	-	3057.17	-
E309	1439.41	-	1799.79	-	3186.28	-
L310	1552.57	-	1912.95	-	3299.44	-
N311	1666.68	-	2027.05	-	3413.55	-
W312	1852.89	-	2213.27	-	3599.76	-
R313	1328.32	-	2009.09	-	2369.46	-
V314	1427.44	-	2108.22	-	2468.59	-
T315	1528.55	-	2209.32	-	2569.7	-
R316	1328.32	-	1684.74	-	2365.51	-
T317	1429.42	-	1785.85	-	2466.62	-
L318	1542.58	-	1899.01	-	2579.78	-
D319	1657.67	-	2014.1	-	2694.87	-
E320	1786.79	-	2143.22	-	2823.98	-
M321	1917.99	-	2274.41	-	2955.18	-
A322	1989.06	-	2345.49	-	3026.26	-
Q323	2117.19	2118	2473.62	-	3154.39	-
D324	2232.28	2232	2588.71	-	3269.48	-
T325	2333.39	2333	2689.82	-	3370.59	-
W326	2519.6	2519.2	2876.03	-	3556.8	-
H327	2656.74	2656.2	3013.18	-	3693.95	-
W328	2842.96	2842.2	3199.39	-	3880.16	-
Q329	2971.1	2971.4	3327.52	-	4008.29	-
S330	3058.17	3057.6	3414.6	-	4095.37	-
R331	1328.32	-	3214.36	-	3570.79	-
H332	1465.46	-	3351.5	-	3707.93	-
P333	1562.58	3446.8	3448.62	-	3805.05	-
Q334	1690.71	-	3576.75	-	3933.18	-
G335	1747.76	-	3633.8	-	3990.23	-
Y336	1910.94	3797.8	3796.98	-	4153.41	-
P337	2008.05	3893.8	3894.1	-	4250.53	-
D338	2123.14	4009.6	4009.19	-	4365.62	-

## Sheet: GalE-TrxA Trypsin
Mass spectrometry analysis of tmRNA-tagged peptides. Peptides were purified and analysed as described in Methods. Predicted masses were computed using the Protein Prospector: MS-Digest online tool (Baker, P.R. and Clauser, K.R. http://prospector.ucsf.edu). Sequences used for the predictions were generated by creating in silico fusions of truncated GalE(1-180)-TrxA peptides to the C-terminal tmRNA…
	0 Missed Cleavages		1 Missed Cleavage		2 Missed Cleavages
Tag after residue:	Predicted Mass:	Observed Mass:	Predicted Mass:	Observed Mass:	Predicted Mass:	Observed Mass:
F140	2164.28	2164	3907.2	-	4390.77	-
P141	2261.39	2261	4004.31	-	4487.88	-
T142	2362.5	-	4105.42	-	4588.99	-		- = Mass not observed
G143	2419.55	-	4162.47	-	4646.04	-		Predicted tagging sites not shown were not observed.
T144	2520.66	-	4263.58	-	4747.15	-		Yellow Boxes represent predicted masses that are ambiguous.
P145	2617.78	-	4360.69	-	4844.27	-		Red predicted masses correspond to peptides with an N-terminal pyroglutamate.
Q146	2745.91	-	4488.83	-	4972.4	-
S147	2832.99	2832.2	4575.9	-	5059.48	-
P148	2930.1	2929.4	4673.02	-	5156.59	-
Y149	3093.28	-	4836.2	-	5319.77	-
G150	3150.33	-	4893.25	-	5376.82	-
K151	1328.32	-	3278.51	-	5021.43	-
S152	1415.39	-	3365.59	-	5108.51	-
K153	1328.32	-	1543.57	-	3493.76	-
L154	1441.48	-	1656.73	-	3606.92	-
M155	1572.67	-	1787.93	-	3738.12	-
V156	1671.81	-	1887.06	-	3837.25	-
E157	1800.92	-	2016.18	-	3966.37	-
Q158	1929.06	-	2144.31	-	4094.5	-
I159	2042.22	-	2257.47	-	4207.66	-
L160	2155.38	-	2370.63	-	4320.82	-
T161	2256.48	-	2471.74	-	4421.93	-
D162	2371.57	-	2586.83	-	4537.02	-
L163	2484.73	-	2699.99	-	4650.18	-
Q164	2612.86	-	2828.12	-	4778.31	-
K165	1328.32	-	2741.04	-	2956.29	-
A166	1399.4	-	2812.12	-	3027.37	-
Q167	1527.53	-	2940.25	-	3155.5	-
P168	1624.64	-	3037.37	-	3252.62	-
D169	1739.73	-	3152.46	-	3367.71	-
W170	1925.95	-	3338.67	-	3553.92	-
S171	2013.03	-	3425.75	-	3641	-
I172	2126.19	-	3538.91	-	3754.16	-
A173	2197.27	-	3609.99	-	3825.24	-
L174	2310.43	-	3723.15	-	3938.4	-
L175	2423.59	-	3836.31	-	4051.56	-
R176	1328.32	-	2579.78	-	3992.5	-
Y177	1491.49	-	2742.95	-	4155.68	-
F178	1638.67	-	2890.13	-	4302.85	-
N179	1752.78	-	3004.24	-	4416.96	-
P180	1849.89	-	3101.35	-	4514.08	-
N181	1964	-	3215.46	-	4628.18	-
S182	2051.08	2051	3302.54	-	4715.26	-
D183	2166.17	-	3417.63	-	4830.35	-
K184	1328.32		2294.34	-	3545.8	3545.8
I185	1441.48		2407.5	2406	3658.96	-
I186	1554.64	-	2520.66	-	3772.12	-
H187	1691.78		2657.8	2657.2	3909.26	-
L188	1804.94	1803.8	2770.96	-	4022.42	-
T189	2872.07	-	2872.07	-	4123.53	-
D190	2021.13	2021.2	2987.16	-	4238.62	-
D191	3102.25	3100.4	3102.25	-	4353.71	-
S192	3189.33	-	3189.33	-	4440.79	-
F193	2370.48	2370.2	3336.5	-	4587.97	-
D194	2485.57	2485.2	3451.59	-	4703.05	-
T195	2586.68	2586.2	3552.7	-	4804.16	-
D196	2701.76	2701.2	3667.79	-	4919.25	-
V197	2800.9	2800.4	3766.92	-	5018.38	-
L198	2914.06	2913.4	3880.08	-	5131.54	-
K199	1328.32	-	3042.23	-	4008.26	-
A200	1399.4	3113.6	3113.31	-	4079.34	-
D201	1514.48	3228.6	3228.4	-	4194.43	-
G202	1571.54	-	3285.45	-	4251.48	-
A203	1642.62	-	3356.53	-	4322.56	-
I204	1755.78	-	3469.69	-	4435.72	-
L205	1868.94	-	3582.85	-	4548.88	-
V206	1968.07	-	3681.99	-	4648.01	-
D207	2083.16	2082	3797.08	-	4763.1	-
F208	2230.34	2230	3944.25	-	4910.28	-
W209	2416.55	2416.2	4130.47	-	5096.49	-
A210	2487.63	2487.2	4201.55	-	5167.57	-
E211	2616.75	2616.2	4330.66	-	5296.69	-
W212	2802.96	2801.4	4516.88	-	5482.9	-
C213	2906.11	2908.6	4620.02	-	5586.05	-
G214	2963.16	-	4677.08	-	5643.1	-
P215	3060.28	-	4774.19	-	5740.22	-
C216	3163.42	-	4877.34	-	5843.36	-
K217	1328.32	-	3291.59	-	5005.51	-
M218	1459.51	-	3422.79	-	5136.71	-
I219	1572.67	-	3535.95	-	5249.87	-
A220	1643.75	-	3607.03	-	5320.95	-
P221	1740.87	-	3704.15	-	5418.07	-
I222	1854.03	-	3817.31	-	5531.23	-
L223	1967.19	-	3930.47	-	5644.39	-
D224	2082.28	-	4045.56	-	5759.48	-
E225	2211.4	-	4174.68	-	5888.59	-
I226	2324.56	-	4287.84	-	6001.75	-
A227	2395.64	-	4358.92	-	6072.83	-
D228	2510.73	-	4474.01	-	6187.92	-
E229	2639.84	-	4603.12	-	6317.04	-
Y230	2803.02	2801.4	4766.3	-	6480.22	-
Q231	2931.15	2929.6	4894.43	-	6608.35	-
G232	2988.2	-	4951.48	-	6665.4	-
K233	1328.31	-	3116.38	-	5079.66	-
L234	1441.47	-	3229.54	-	5192.82	-
T235	1542.58	-	3330.65	-	5293.92	-
V236	1641.71	-	3429.78	-	5393.06	-
A237	1712.79	-	3500.86	-	5464.14	-
K238	1328.31	-	1840.97	-	3629.03	-
L239	1441.47	-	1954.13	-	3742.19	-
N240	1555.58	-	2068.24	-	3856.3	-
I241	1668.74	-	2181.4	-	3969.46	-
D242	1783.83	-	2296.48	-	4084.55	-
Q243	1911.96	-	2424.62	-	4212.68	-
N244	2026.06	-	2538.72	-	4326.78	-
P245	2123.18	-	2635.84	-	4423.9	-
G246	2180.23	-	2692.89	-	4480.95	-
T247	2281.34	-	2794	-	4582.06	-
A248	2352.42	-	2865.08	-	4653.14	-
P249	2449.53	-	2962.19	-	4750.26	-
K250	1328.31	-	2577.71	-	3090.37	-
Y251	1491.49	-	2740.89	-	3253.55	-
G252	1548.54	-	2797.94	-	3310.6	-
I253	1661.7	-	2911.1	-	3423.76	-
R254	1328.31	-	1817.89	-	3067.29	-
G255	1385.36	-	1874.95	-	3124.34	-
I256	1498.52	-	1988.11	-	3237.51	-
P257	1595.64	-	2085.22	-	3334.62	-
T258	1696.75	-	2186.33	-	3435.73	-
L259	1809.91	-	2299.49	-	3548.89	-
L260	1923.07	-	2412.65	-	3662.05	-
L261	2036.23	-	2525.81	-	3775.21	-
F262	2183.41	-	2672.99	-	3922.39	-
K263	1328.32	-	2311.59	-	2801.17	-
N264	1442.42	-	2425.69	-	2915.27	-
G265	1499.47	-	2482.74	-	2972.32	-
E266	1628.59	-	2611.86	-	3101.44	-
V267	1727.72	-	2710.99	-	3200.57	-
A268	1798.8	-	2782.07	-	3271.65	-
A269	1869.88	-	2853.15	-	3342.73	-
T270	1970.99	-	2954.26	-	3443.84	-
K271	1328.32	-	2099.16	-	3082.43	-
V272	1427.45	-	2198.3	-	3181.57	-
G273	1484.5	-	2255.35	-	3238.62	-
A274	1555.58	-	2326.43	-	3309.7	-
L275	1668.74	-	2439.59	-	3422.86	-
S276	1755.82	-	2526.67	-	3509.94	-
K277	1328.32	-	1884	-	2654.84	-
G278	1385.37	-	1941.05	-	2711.89	-
Q279	1513.5	-	2069.18	-	2840.03	-
L280	1626.66	-	2182.34	-	2953.19	-
K281	1328.32	-	1754.84	-	2310.51	-
E282	1439.42	-	1883.95	-	2439.63	-
F283	1586.6	-	2031.13	-	2586.81	-
L284	1699.76	-	2144.29	-	2699.97	-
D285	1814.84	-	2259.38	-	2815.06	-
A286	1885.92	-	2330.46	-	2886.14	-
N287	2000.03	-	2444.56	-	3000.24	-
L288	2113.19	-	2557.72	-	3113.4	-
A289	2184.27	-	2628.8	-	3184.48	-

## Sheet: TrxA-GalE Trypsin
Mass spectrometry analysis of tmRNA-tagged peptides. Peptides were purified and analysed as described in Methods. Predicted masses were computed using the Protein Prospector: MS-Digest online tool (Baker, P.R. and Clauser, K.R. http://prospector.ucsf.edu). Sequences used for the predictions were generated by creating in silico fusions of truncated TrxA-GalE(180-338) peptides to the C-terminal tmR…
	0 Missed Cleavages		1 Missed Cleavage		2 Missed Cleavages
Tag after residue:*	Predicted Mass:	Observed Mass:	Predicted Mass:	Observed Mass:	Predicted Mass:	Observed Mass:
K170	1328.32	-	1754.84	-	2310.51	-
E171	1439.42	-	1883.95	-	2439.63	-
F172	1586.6	-	2031.13	-	2586.81	-		- = Mass not observed
L173	1699.76	-	2144.29	-	2699.97	-		Predicted tagging sites not shown were not observed.
D174	1814.84	-	2259.38	-	2815.06	-		Yellow Boxes represent predicted masses that are ambiguous.
A175	1885.92	-	2330.46	-	2886.14	-		Red predicted masses correspond to peptides with an N-terminal pyroglutamate.
N176	2000.03	-	2444.56	-	3000.24	-
L177	2113.19	-	2557.72	-	3113.4	-		* Numerical labels correspond to WT GalE sequence position.
A178	2184.27	-	2628.8	-	3184.48	-
S179	2271.35	-	2715.88	-	3271.56	-
P180	2368.46	-	2813	-	3368.68	-
V181	2467.6	-	2912.13	-	3467.81	-
G182	2524.65	-	2969.18	-	3524.86	-
A183	2595.73	-	3040.26	-	3595.94	-
H184	2732.87	-	3177.41	-	3733.09	-
P185	2829.99	-	3274.52	-	3830.2	-
S186	2917.07	-	3361.6	-	3917.28	-
G187	2974.12	-	3418.65	-	3974.33	-
D188	3089.21	-	3533.74	-	4089.42	-
M189	3220.41	-	3664.94	-	4220.62	-
G190	3277.46	-	3721.99	-	4277.67	-
E191	3406.57	-	3851.11	-	4406.79	-
D192	3521.66	-	3966.2	-	4521.88	-
P193	3618.78	-	4063.32	-	4619	-
Q194	3746.91	-	4191.45	-	4747.13	-
G195	3803.97	-	4248.5	-	4804.18	-
I196	3917.13	-	4361.66	-	4917.34	-
P197	4014.24	-	4458.78	-	5014.46	-
N198	4128.35	-	4572.88	-	5128.56	-
N199	4242.45	-	4686.99	-	5242.67	-
L200	4355.61	-	4800.15	-	5355.83	-
M201	4486.81	-	4931.35	-	5487.02	-
P202	4583.93	-	5028.46	-	5584.14	-
Y203	4747.11	-	5191.64	-	5747.32	-
I204	4860.27	-	5304.8	-	5860.48	-
A205	4931.35	-	5375.88	-	5931.56	-
Q206	5059.48	-	5504.01	-	6059.69	-
V207	5158.61	-	5603.14	-	6158.82	-
A208	5229.69	-	5674.22	-	6229.9	-
V209	5328.82	-	5773.36	-	6329.04	-
G210	5385.88	-	5830.41	-	6386.09	-
R211	1328.31	-	5542.06	-	5986.6	-
R212	1328.31	-	1484.5	-	5698.25	-
D213	1443.4	-	1599.59	-	5813.34	-
S214	1530.48	-	1686.67	-	5900.42	-
L215	1643.64	-	1799.83	-	6013.58	-
A216	1714.72	-	1870.91	-	6084.66	-
I217	1827.88	-	1984.07	-	6197.82	-
F218	1975.06	-	2131.25	-	6345	-
G219	2032.11	2031.8	2188.3	-	6402.05	-
N220	2146.21	2146	2302.41	-	6516.15	-
D221	2261.3	2261.2	2417.5	-	6631.24	-
Y222	2424.48	2424.2	2580.67	-	6794.42	-
P223	2521.6	2521.2	2677.79	-	6891.54	-
T224	2622.7	-	2778.9	-	6992.64	-
E225	2751.82	-	2908.01	-	7121.76	-
D226	2866.91	2866.2	3023.1	-	7236.85	-
G227	2923.96	2923.2	3080.15	-	7293.9	-
T228	3025.07	3024.2	3181.26	-	7395.01	-
G229	3082.12	3081.6	3238.31	-	7452.06	-
V230	3181.25	3180.6	3337.45	-	7551.19	-
R231	1328.31	-	3337.45	-	3493.63	-
D232	1443.4	-	3452.54	-	3608.72	-
Y233	1606.58	-	3615.71	-	3771.9	-
I234	1719.74	-	3728.87	-	3885.06	-
H235	1856.88	-	3866.01	-	4022.2	-
V236	1956.01	-	3965.15	-	4121.34	-
M237	2087.21	-	4096.35	-	4252.53	-
D238	2202.3	-	4211.44	-	4367.62	-
L239	2315.46	-	4324.6	-	4480.78	-
A240	2386.54	-	4395.68	-	4551.86	-
D241	2501.63	-	4510.76	-	4666.95	-
G242	2558.68	-	4567.82	-	4724.01	-
H243	2695.82	-	4704.96	-	4861.15	-
V244	2794.96	-	4804.09	-	4960.28	-
V245	2894.09	-	4903.23	-	5059.41	-
A246	2965.17	-	4974.3	-	5130.49	-
M247	3096.37	-	5105.5	-	5261.69	-
E248	3225.48	-	5234.62	-	5390.81	-
K249	1328.31	-	3353.66	-	5362.79	-
L250	1441.47	-	3466.82	-	5475.95	-
A251	1512.55	-	3537.9	-	5547.03	-
N252	1626.66	-	3652.01	-	5661.14	-
K253	1328.31	-	1754.84	-	3780.18	-
P254	1851.95	-	3877.3	-	5886.43	-
G255	1909	-	3934.35	-	5943.48	-
V256	2008.13	-	4033.49	-	6042.62	-
H257	2145.28	-	4170.63	-	6179.76	-
I258	2258.44	-	4283.79	-	6292.92	-
Y259	2421.61	-	4446.97	-	6456.1	-
N260	2535.72	-	4561.07	-	6570.2	-
L261	2648.88	-	4674.23	-	6683.36	-
G262	2705.93	-	4731.28	-	6740.41	-
A263	2777.01	-	4802.36	-	6811.49	-
G264	2834.06	-	4859.41	-	6868.54	-
V265	2933.2	-	4958.55	-	6967.68	-
G266	2990.25	-	5015.6	-	7024.73	-
N267	3104.35	-	5129.71	-	7138.83	-
S268	3191.43	-	5216.78	-	7225.91	-
V269	3290.56	-	5315.92	-	7325.05	-
L270	3403.73	-	5429.08	-	7438.21	-
D271	3518.81	-	5544.17	-	7553.3	-
V272	3617.95	-	5643.3	-	7652.43	-
V273	3717.08	-	5742.43	-	7751.56	-
N274	3831.19	-	5856.54	-	7865.67	-
A275	3902.26	-	5927.62	-	7936.75	-
F276	4049.44	-	6074.8	-	8083.93	-
S277	4136.52	-	6161.87	-	8171	-
K278	1328.31	-	4264.7	-	6290.05	-
A279	1399.39	-	4335.78	-	6361.13	-
C280	1502.53	-	4438.92	-	6464.27	-
G281	1559.59	-	4495.98	-	6521.32	-
K282	1328.31	-	1687.77	-	4624.15	-
P283	1784.88	-	4721.27	-	6746.62	-
V284	1884.01	-	4820.4	-	6845.75	-
N285	1998.12	-	4934.51	-	6959.85	-
Y286	2161.29	-	5097.68	-	7123.03	-
H287	2298.44	-	5234.83	-	7260.17	-
F288	2445.61	-	5382	-	7407.35	-
A289	2516.69	-	5453.08	-	7478.43	-
P290	2613.81	-	5550.2	-	7575.55	-
R291	1328.31	-	2770	-	5706.39	-
R292	1328.31	-	1484.5	-	2926.19	-
E293	1439.41	-	1613.62	-	3055.31	-
G294	1496.46	-	1670.67	-	3112.36	-
D295	1611.55	-	1785.76	-	3227.45	-
L296	1724.71	-	1898.92	-	3340.61	-
P297	1821.83	-	1996.04	-	3437.73	-
A298	1892.91	-	2067.12	-	3508.81	-
Y299	2056.09	-	2230.3	-	3671.99	-
W300	2242.3	-	2416.51	-	3858.2	-
A301	2313.38	-	2487.59	-	3929.28	-
D302	2428.47	-	2602.68	-	4044.37	-
A303	2499.55	-	2673.76	-	4115.45	-
S304	2586.63	-	2760.84	-	4202.53	-
K305	1328.31	-	2714.81	-	2889.01	-
A306	1399.39	-	2785.89	-	2960.09	-
D307	1514.48	-	2900.98	-	3075.18	-
R308	1328.31	-	1670.67	-	3057.17	-
E309	1439.41	-	1799.79	-	3186.28	-
L310	1552.57	-	1912.95	-	3299.44	-
N311	1666.68	-	2027.05	-	3413.55	-
W312	1852.89	-	2213.27	-	3599.76	-
R313	1328.31	-	2009.09	-	2369.46	-
V314	1427.44	-	2108.22	-	2468.59	-
T315	1528.55	-	2209.32	-	2569.7	-
R316	1328.31	-	1684.74	-	2365.51	-
T317	1429.42	-	1785.85	-	2466.62	-
L318	1542.58	-	1899.01	-	2579.78	-
D319	1657.67	-	2014.1	-	2694.87	-
E320	1786.78	-	2143.22	-	2823.98	-
M321	1917.98	-	2274.41	-	2955.18	-
A322	1989.06	-	2345.49	-	3026.26	-
Q323	2117.19	2117.8	2473.62	-	3154.39	-
D324	2232.28	2232	2588.71	-	3269.48	-
T325	2333.39	2333	2689.82	-	3370.59	-
W326	2519.6	2519	2876.03	-	3556.8	-
H327	2656.74	2656.2	3013.18	-	3693.95	-
W328	2842.96	2842.4	3199.39	-	3880.16	-
Q329	2971.09	2970.4	3327.52	-	4008.29	-
S330	3058.17	3057.4	3414.6	-	4095.37	-
R331	1328.32	-	3214.36	-	3570.79	-
H332	1465.46	-	3351.5	-	3707.93	-
P333	1562.58		3448.62	3448.6	3805.05	-
Q334	1690.71	-	3576.75	-	3933.18	-
G335	1747.76	-	3633.8	-	3990.23	-
Y336	1910.94	-	3796.98	-	4153.41	-
P337	2008.05	-	3894.1	3894.1	4250.53	-
D338	2123.14	-	4009.19	4008.7	4365.62	-
